# Supplementary material for: Duffy Antigen Receptor for Chemokines Regulates Post-Fracture Inflammation
Source: PLoS One. 2013 Oct 17;8(10):e77362. doi: 10.1371/journal.pone.0077362 (PMC3798395; doi:10.1371/journal.pone.0077362)
Supplement: Table S2 — Real Time PCR. Raw Data. Real Time PCR was done using cDNA prepared from RNA isolated from fracture calluses derived from Darc-KO and wild type mice at three time points post-fracture. (XLS) [file pone.0077362.s002.xls]

## Sheet: Sheet1
Target Gene. Primer ID	Animal ID	Ct	Control Gene. Primer ID	Ct	ΔCt	Avrg. ΔCt	STDEVP		Target Gene. Primer ID	Animal ID	Ct	Control Gene. Primer ID	Ct	ΔCt	Averg. ΔCt	STDEVP		Target Gene. Primer ID	Animal ID	CT	Control Gene. Primer ID	CT	ΔCt	Averg. ΔCt	STDEVP		Target Gene. Primer ID	Animal ID	Ct	Control gene . Primer ID	Ct	ΔCt	Averg. ΔCt	STDEVP
1 DAY POST-FRACTURE									3 DAYS POST-FRACTURE									7 DAYS POST-FRACTURE									15 DAYS POST-FRACTURE
Target Gene. Primer ID	Animal ID	Ct	Control Gene. Primer ID	Ct	ΔCt	Avrg. ΔCt	STDEVP
Tnfa F.R	WT-Unfract#1	24.2938	Ppia F.R	15.0631	9.23074	9.2121	0.208012
Tnfa F.R	WT-Unfract#2	23.5739	Ppia F.R	14.5414	9.03249
Tnfa F.R	WT-Unfract#3	24.1132	Ppia F.R	14.5681	9.54509
Tnfa F.R	WT-Unfract#4	23.7444	Ppia F.R	14.7043	9.0401
Tnfa F.R	WT-Fract-1D#1	24.3113	Ppia F.R	16.307	8.00433	7.94481	0.0587251
Tnfa F.R	WT-Fract-1D#2	23.3828	Ppia F.R	15.4176	7.9652
Tnfa F.R	WT-Fract-1D#3	23.2728	Ppia F.R	15.4079	7.86489
Tnfa F.R	KO-Unfract#1	24.5651	Ppia F.R	15.2053	9.35979	8.94377	0.311864
Tnfa F.R	KO-Unfract#2	23.4547	Ppia F.R	14.5921	8.8626
Tnfa F.R	KO-Unfract#3	23.9868	Ppia F.R	15.3778	8.60893
Tnfa F.R	KO-Fract-1D#1	24.2975	Ppia F.R	15.5139	8.78358	8.44554	0.243944
Tnfa F.R	KO-Fract-1D#2	23.798	Ppia F.R	15.4619	8.33616
Tnfa F.R	KO-Fract-1D#3	23.4104	Ppia F.R	15.1935	8.21687
Tnfa F.R	(-)	Undetermined	Ppia F.R	Undetermined
Target Gene. Primer ID	Animal ID	Ct	Control Gene. Primer ID	Ct	ΔCt	Avrg. ΔCt	STDEVP
Il-1b F.R	WT-Unfract#1	20.5276	Ppia F.R	15.0631	5.46456	5.52846	0.34966
Il-1b F.R	WT-Unfract#2	20.5363	Ppia F.R	14.5414	5.99487
Il-1b F.R	WT-Unfract#3	19.59	Ppia F.R	14.5681	5.0219
Il-1b F.R	WT-Unfract#4	20.3368	Ppia F.R	14.7043	5.6325
Il-1b F.R	WT-Fract-1D#1	18.3002	Ppia F.R	16.307	1.99324	2.51966	0.604444
Il-1b F.R	WT-Fract-1D#2	17.6172	Ppia F.R	15.4176	2.1996
Il-1b F.R	WT-Fract-1D#3	18.7741	Ppia F.R	15.4079	3.36613
Il-1b F.R	KO-Unfract#1	20.2704	Ppia F.R	15.2053	5.06512	5.26293	0.301628
Il-1b F.R	KO-Unfract#2	20.2812	Ppia F.R	14.5921	5.68913
Il-1b F.R	KO-Unfract#3	20.4124	Ppia F.R	15.3778	5.03455
Il-1b F.R	KO-Fract-1D#1	19.8897	Ppia F.R	15.5139	4.3758	4.55053	0.414615
Il-1b F.R	KO-Fract-1D#2	19.615	Ppia F.R	15.4619	4.15316
Il-1b F.R	KO-Fract-1D#3	20.3161	Ppia F.R	15.1935	5.12262
Il-1b F.R	(-)	Undetermined	Ppia F.R	Undetermined
Target Gene. Primer ID	Animal ID	Ct	Control Gene. Primer ID	Ct	ΔCt	Avrg. ΔCt	STDEVP		Target Gene. Primer ID	Animal ID	Ct	Control Gene. Primer ID	Ct	ΔCt	Averg. ΔCt	STDEVP		Target Gene. Primer ID	Animal ID	Ct	Control Gene. Primer ID	Ct	ΔCt	Averg. ΔCt	STDEVP		Target Gene. Primer ID	Animal ID	Ct	Control Gene. Primer ID	Ct	ΔCt	Averg. ΔCt	STDEVP
Il-6 F.R	WT-Unfract#1	27.1542	Ppia F.R	15.6248	11.5295	11.4893	0.0833354		Il-6 F.R	WT-Unfract#1	27.574	Ppia F.R	16.3824	11.1916	11.4787	0.265043		Il-6 F.R	WT-Unfract#1	27.234	Ppia F.R	15.3816	11.8524	12.3509	0.549103		Il-6 F.R	WT-UnFract-15d#1	27.9473	Ppia F.R	15.3365	12.6107	10.667	1.81313
Il-6 F.R	WT-Unfract#2	26.5254	Ppia F.R	15.1729	11.3525				Il-6 F.R	WT-Unfract#2	27.4411	Ppia F.R	15.7085	11.7326				Il-6 F.R	WT-Unfract#2	28.6824	Ppia F.R	16.1701	12.5123				Il-6 F.R	WT-UnFract-15d#2	25.3638	Ppia F.R	15.1077	10.256
Il-6 F.R	WT-Unfract#3	26.8691	Ppia F.R	15.3687	11.5005				Il-6 F.R	WT-Unfract#3	27.5438	Ppia F.R	15.79	11.7538				Il-6 F.R	WT-Unfract#3	30.8165	Ppia F.R	17.2809	13.5357				Il-6 F.R	WT-UnFract-15d#3	25.346	Ppia F.R	15.1898	10.1562
Il-6 F.R	WT-Unfract#4	27.0746	Ppia F.R	15.4997	11.5749				Il-6 F.R	WT-Unfract#4	27.6826	Ppia F.R	16.4456	11.237				Il-6 F.R	WT-Unfract#4	27.4059	Ppia F.R	15.2516	12.1543				Il-6 F.R	WT-UnFract-15d#4	29.9744	Ppia F.R	16.4571	13.5173
Il-6 F.R	WT-Fract-1D#1	22.0691	Ppia F.R	17.1245	4.94461	4.74573	0.509793		Il-6 F.R	WT-Fract-3D#1	23.1564	Ppia F.R	15.6217	7.5347	7.91107	0.280016		Il-6 F.R	WT-Unfract#5	27.8531	Ppia F.R	15.3515	12.5017				Il-6 F.R	WT-UnFract-15d#5	22.7337	Ppia F.R	15.2808	7.45287
Il-6 F.R	WT-Fract-1D#2	20.4194	Ppia F.R	16.3732	4.04615				Il-6 F.R	WT-Fract-3D#2	23.5645	Ppia F.R	15.3586	8.2059				Il-6 F.R	WT-Unfract#6	27.0773	Ppia F.R	15.2846	11.7926				Il-6 F.R	WT-UnFract-15d#6	24.4349	Ppia F.R	15.2603	9.17454
Il-6 F.R	WT-Fract-1D#3	21.4204	Ppia F.R	16.174	5.24642				Il-6 F.R	WT-Fract-3D#3	24.043	Ppia F.R	16.0504	7.9926				Il-6 F.R	WT-Unfract#7	27.3623	Ppia F.R	15.2549	12.1074				Il-6 F.R	WT-UnFract-15d#7	25.721	Ppia F.R	15.3655	10.3555
Il-6 F.R	KO-Unfract#1	28.2471	Ppia F.R	16.227	12.0201	11.819	0.3041		Il-6 F.R	KO-Unfract#1	27.8933	Ppia F.R	16.3572	11.5361	11.4571	0.0960514		Il-6 F.R	WT-Fract-7D#1	22.5772	Ppia F.R	15.1427	7.43445	9.59904	1.08793		Il-6 F.R	WT-UnFract-15d#8	27.3303	Ppia F.R	15.5178	11.8125
Il-6 F.R	KO-Unfract#2	27.417	Ppia F.R	15.3693	12.0477				Il-6 F.R	KO-Unfract#2	26.9681	Ppia F.R	15.4549	11.5132				Il-6 F.R	WT-Fract-7D#2	25.9462	Ppia F.R	15.4496	10.4966				Il-6 F.R	WT-Fract-15d#1	26.9289	Ppia F.R	14.8831	12.0458	11.8892	0.429635
Il-6 F.R	KO-Unfract#3	27.083	Ppia F.R	15.6937	11.3893				Il-6 F.R	KO-Unfract#3	25.5653	Ppia F.R	14.2434	11.3219				Il-6 F.R	WT-Fract-7D#3	25.8869	Ppia F.R	15.4031	10.4838				Il-6 F.R	WT-Fract-15d#2	28.1244	Ppia F.R	15.6771	12.4472
Il-6 F.R	KO-Fract-1D#1	21.9269	Ppia F.R	16.3535	5.57339	5.86494	0.214267		Il-6 F.R	KO-Fract-3D#1	25.0526	Ppia F.R	15.4533	9.59932	8.97992	0.438012		Il-6 F.R	WT-Fract-7D#4	25.1468	Ppia F.R	15.3777	9.76908				Il-6 F.R	WT-Fract-15d#3	26.6682	Ppia F.R	15.3751	11.2931
Il-6 F.R	KO-Fract-1D#2	22.1914	Ppia F.R	16.2521	5.93922				Il-6 F.R	KO-Fract-3D#2	24.2748	Ppia F.R	15.6113	8.66359				Il-6 F.R	WT-Fract-7D#5	25.5149	Ppia F.R	14.7297	10.7852				Il-6 F.R	WT-Fract-15d#4	28.2322	Ppia F.R	16.3207	11.9115
Il-6 F.R	KO-Fract-1D#3	22.1678	Ppia F.R	16.0856	6.08222				Il-6 F.R	KO-Fract-3D#3	24.1154	Ppia F.R	15.4385	8.67686				Il-6 F.R	WT-Fract-7D#6	24.632	Ppia F.R	15.2948	9.33722				Il-6 F.R	WT-Fract-15d#5	27.1179	Ppia F.R	15.4526	11.6653
Il-6 F.R	(-)	Undetermined	Ppia F.R	Undetermined					Il-6 F.R	(-)	Undetermined	Ppia F.R	35.3376	#VALUE!				Il-6 F.R	WT-Fract-7D#7	23.7267	Ppia F.R	14.8397	8.887				Il-6 F.R	WT-Fract-15d#6	27.2526	Ppia F.R	14.8217	12.4309
																		Il-6 F.R	KO-Unfract#1	27.2005	Ppia F.R	15.1879	12.0126	12.1604	0.126294		Il-6 F.R	WT-Fract-15d#7	26.7447	Ppia F.R	14.6745	12.0701
																		Il-6 F.R	KO-Unfract#2	27.4337	Ppia F.R	15.1819	12.2518				Il-6 F.R	WT-Fract-15d#8	27.0748	Ppia F.R	15.8249	11.2499
																		Il-6 F.R	KO-Unfract#3	27.0092	Ppia F.R	14.6714	12.3378				Il-6 F.R	KO-UnFract-15d#1	27.3158	Ppia F.R	15.5646	11.7512	11.928	0.904338
																		Il-6 F.R	KO-Unfract#4	27.2701	Ppia F.R	15.0783	12.1919				Il-6 F.R	KO-UnFract-15d#2	27.9937	Ppia F.R	15.3353	12.6584
																		Il-6 F.R	KO-Unfract#5	27.0718	Ppia F.R	15.0911	11.9807				Il-6 F.R	KO-UnFract-15d#3	27.5883	Ppia F.R	14.6258	12.9626
																		Il-6 F.R	KO-Unfract#6	27.2927	Ppia F.R	15.1053	12.1874				Il-6 F.R	KO-UnFract-15d#4	26.9875	Ppia F.R	15.0812	11.9063
																		Il-6 F.R	KO-Fract-7D#1	24.1107	Ppia F.R	14.6865	9.42419	10.2983	0.540992		Il-6 F.R	KO-UnFract-15d#5	25.9187	Ppia F.R	15.5571	10.3616
																		Il-6 F.R	KO-Fract-7D#2	24.9668	Ppia F.R	14.5597	10.4071				Il-6 F.R	KO-Fract-15d#1	28.3968	Ppia F.R	16.1973	12.1996	11.8819	0.511925
																		Il-6 F.R	KO-Fract-7D#3	25.3197	Ppia F.R	15.4536	9.86607				Il-6 F.R	KO-Fract-15d#2	27.4752	Ppia F.R	15.5243	11.9509
																		Il-6 F.R	KO-Fract-7D#4	25.704	Ppia F.R	14.6794	11.0245				Il-6 F.R	KO-Fract-15d#3	28.0905	Ppia F.R	15.5384	12.5521
																		Il-6 F.R	KO-Fract-7D#5	25.027	Ppia F.R	14.7715	10.2555				Il-6 F.R	KO-Fract-15d#4	26.5814	Ppia F.R	15.5419	11.0396
																		Il-6 F.R	KO-Fract-7D#6	25.2496	Ppia F.R	14.4374	10.8122				Il-6 F.R	KO-Fract-15d#5	26.4917	Ppia F.R	14.8242	11.6675
																		Il-6 F.R	(-)	Undetermined	Ppia F.R	36.45	#VALUE!				Il-6 F.R	(-)	Undetermined	Ppia F.R	36.3995
Target Gene. Primer ID	Animal ID	CT	Control Gene. Primer ID	CT	ΔCt	Avrg. ΔCt	STDEVP		Target Gene. Primer ID	Animal ID	Ct	Control Gene. Primer ID	Ct	ΔCt	Averg. ΔCt	STDEVP
Mip-1 F.R	WT-Ufract-1d#1	25.9069	Ppia F.R	15.6248	10.2821	10.2241	0.0833185		Mip-1 F.R	WT-Ufract#1	25.5721	Ppia F.R	16.3824	9.1897	9.14262	0.210094
Mip-1 F.R	WT-Ufract-1d#2	25.3382	Ppia F.R	15.1729	10.1654				Mip-1 F.R	WT-Ufract#2	24.9899	Ppia F.R	15.7085	9.2814
Mip-1 F.R	WT-Ufract-1d#3	25.4907	Ppia F.R	15.3687	10.122				Mip-1 F.R	WT-Ufract#3	25.1022	Ppia F.R	15.79	9.3122
Mip-1 F.R	WT-Ufract-1d#4	25.8264	Ppia F.R	15.4997	10.3267				Mip-1 F.R	WT-Ufract#4	25.2328	Ppia F.R	16.4456	8.7872
Mip-1 F.R	WT-Fract-1D#1	23.705	Ppia F.R	17.1245	6.58058	7.23971	0.791371		Mip-1 F.R	WT-Fract-3D#1	24.1012	Ppia F.R	15.6217	8.4795	8.4694	0.0751719
Mip-1 F.R	WT-Fract-1D#2	22.9191	Ppia F.R	16.3732	6.54584				Mip-1 F.R	WT-Fract-3D#2	23.7313	Ppia F.R	15.3586	8.3727
Mip-1 F.R	WT-Fract-1D#3	23.1097	Ppia F.R	15.774	7.33574				Mip-1 F.R	WT-Fract-3D#3	24.6064	Ppia F.R	16.0504	8.556
Mip-1 F.R	WT-Fract-1D#4	25.2437	Ppia F.R	16.7471	8.49667				Mip-1 F.R	KO-Unfract#1	25.1218	Ppia F.R	16.3536	8.7682	9.24041	0.434533
Mip-1 F.R	KO-unfr#1	25.4518	Ppia F.R	16.1968	9.25502	9.64763	0.577762		Mip-1 F.R	KO-Unfract#2	25.2853	Ppia F.R	15.4682	9.81709
Mip-1 F.R	KO-unfr#2	25.904	Ppia F.R	15.4395	10.4645				Mip-1 F.R	KO-Unfract#3	23.4483	Ppia F.R	14.3123	9.13594
Mip-1 F.R	KO-unfr#3	24.9534	Ppia F.R	15.7301	9.22337				Mip-1 F.R	KO-Fract-3D#1	24.2497	Ppia F.R	15.3601	8.88957	8.92003	0.461367
Mip-1 F.R	KO-Fract-1D#1	23.6386	Ppia F.R	16.3131	7.32557	7.08956	0.194731		Mip-1 F.R	KO-Fract-3D#2	24.0093	Ppia F.R	15.6384	8.37082
Mip-1 F.R	KO-Fract-1D#2	23.1309	Ppia F.R	16.2823	6.84865				Mip-1 F.R	KO-Fract-3D#3	25.0536	Ppia F.R	15.5539	9.4997
Mip-1 F.R	KO-Fract-1D#3	23.1967	Ppia F.R	16.1022	7.09446				Mip-1 F.R	(-)	Undetermined	Ppia F.R	Undetermined
Mip-1 F.R	(-)	37.0327	Ppia F.R	36.0434
Target Gene. Primer ID	Animal ID	Ct	Control Gene. Primer ID	Ct	ΔCt	Avrg. ΔCt	STDEVP		Target Gene. Primer ID	Animal ID	Ct	Control Gene. Primer ID	Ct	ΔCt	Averg. ΔCt	STDEVP		Target Gene. Primer ID	Animal ID	Ct	Control Gene. Primer ID	Ct	ΔCt	Averg. ΔCt	STDEVP		Target Gene. Primer ID	Animal ID	Ct	Control Gene. Primer ID	Ct	ΔCt	Averg. ΔCt	STDEVP
Mcp-1 F.R	WT-Ufract#1	24.9656	Ppia F.R	15.6248	9.3408	9.25706	0.879123		Mcp-1 F.R	WT-Unfract#1	25.2738	Ppia F.R	16.3824	8.8914	9.03562	1.00249		Mcp-1 F.R	WT-Unfract#1	25.0978	Ppia F.R	14.183	10.9148	13.2663	1.28226		Mcp-1 F.R	WT-Unfract#1	24.9892	Ppia F.R	15.2884	9.70074	8.7019	0.442147
Mcp-1 F.R	WT-Ufract#2	24.9561	Ppia F.R	15.1729	9.78325				Mcp-1 F.R	WT-Unfract#2	25.3178	Ppia F.R	15.7085	9.6093				Mcp-1 F.R	WT-Unfract#2	28.4013	Ppia F.R	14.3883	14.0129				Mcp-1 F.R	WT-Unfract#2	24.0055	Ppia F.R	15.4219	8.5836
Mcp-1 F.R	WT-Ufract#3	25.4656	Ppia F.R	15.3687	10.097				Mcp-1 F.R	WT-Unfract#3	25.9484	Ppia F.R	15.79	10.1584				Mcp-1 F.R	WT-Unfract#3	30.8578	Ppia F.R	15.5792	15.2786				Mcp-1 F.R	WT-Unfract#3	23.0874	Ppia F.R	15.0906	7.99678
Mcp-1 F.R	WT-Ufract#4	23.3069	Ppia F.R	15.4997	7.80721				Mcp-1 F.R	WT-Unfract#4	23.929	Ppia F.R	16.4456	7.4834				Mcp-1 F.R	WT-Unfract#4	26.8779	Ppia F.R	14.1085	12.7693				Mcp-1 F.R	WT-Unfract#4	24.3131	Ppia F.R	15.5705	8.74265
Mcp-1 F.R	WT-Fract-1D#1	23.5414	Ppia F.R	17.1245	6.41697	6.45715	0.50355		Mcp-1 F.R	WT-Fract-3D#1	24.0845	Ppia F.R	15.6217	8.4628	8.73217	0.537934		Mcp-1 F.R	WT-Unfract#5	26.6048	Ppia F.R	13.6427	12.9621				Mcp-1 F.R	WT-Unfract#5	25.2577	Ppia F.R	16.6624	8.5953
Mcp-1 F.R	WT-Fract-1D#2	22.1554	Ppia F.R	16.3732	5.78212				Mcp-1 F.R	WT-Fract-3D#2	24.8416	Ppia F.R	15.3586	9.483				Mcp-1 F.R	WT-Unfract#6	26.4579	Ppia F.R	13.6858	12.772				Mcp-1 F.R	WT-Unfract#6	24.4293	Ppia F.R	15.7976	8.63169
Mcp-1 F.R	WT-Fract-1D#3	22.9768	Ppia F.R	15.774	7.20283				Mcp-1 F.R	WT-Fract-3D#3	24.3011	Ppia F.R	16.0504	8.2507				Mcp-1 F.R	WT-Unfract#7	27.8722	Ppia F.R	13.7175	14.1546				Mcp-1 F.R	WT-Unfract#7	24.1117	Ppia F.R	15.5643	8.54741
Mcp-1 F.R	WT-Fract-1D#4	23.1738	Ppia F.R	16.7471	6.42669				Mcp-1 F.R	KO-Unfract#1	25.1499	Ppia F.R	16.3536	8.79637	8.35299	0.652075		Mcp-1 F.R	WT-Fract-7D#1	24.9634	Ppia F.R	14.2189	10.7445	11.3188	0.339787		Mcp-1 F.R	WT-Unfract#8	24.2116	Ppia F.R	15.3946	8.81703
Mcp-1 F.R	KO-unfr#1	23.5427	Ppia F.R	16.1968	7.34591	8.25411	0.837718		Mcp-1 F.R	KO-Unfract#2	24.2997	Ppia F.R	15.4682	8.83155				Mcp-1 F.R	WT-Fract-7D#2	25.6426	Ppia F.R	14.5799	11.0627				Mcp-1 F.R	WT-Fract-15D#1	24.5586	Ppia F.R	15.7312	8.82745	9.03586	0.339012
Mcp-1 F.R	KO-unfr#2	23.4889	Ppia F.R	15.4395	8.0494				Mcp-1 F.R	KO-Unfract#3	21.7434	Ppia F.R	14.3123	7.43104				Mcp-1 F.R	WT-Fract-7D#3	25.6345	Ppia F.R	14.0833	11.5512				Mcp-1 F.R	WT-Fract-15D#2	24.5075	Ppia F.R	15.1511	9.35646
Mcp-1 F.R	KO-unfr#3	25.0971	Ppia F.R	15.7301	9.36702				Mcp-1 F.R	KO-Fract-3D#1	24.2118	Ppia F.R	15.3601	8.85169	8.75926	0.301101		Mcp-1 F.R	WT-Fract-7D#4	25.5348	Ppia F.R	14.2536	11.2811				Mcp-1 F.R	WT-Fract-15D#3	24.4295	Ppia F.R	15.4333	8.99621
Mcp-1 F.R	KO-Fract-1D#1	22.9791	Ppia F.R	16.3131	6.66605	8.19624	1.52127		Mcp-1 F.R	KO-Fract-3D#2	24.7114	Ppia F.R	15.6384	9.07301				Mcp-1 F.R	WT-Fract-7D#5	25.4628	Ppia F.R	14.1232	11.3396				Mcp-1 F.R	WT-Fract-15D#4	24.6543	Ppia F.R	15.4438	9.2105
Mcp-1 F.R	KO-Fract-1D#2	23.9339	Ppia F.R	16.2823	7.65165				Mcp-1 F.R	KO-Fract-3D#3	23.907	Ppia F.R	15.5539	8.35306				Mcp-1 F.R	WT-Fract-7D#6	26.2471	Ppia F.R	14.3311	11.916				Mcp-1 F.R	WT-Fract-15D#5	24.4886	Ppia F.R	15.0828	9.40584
Mcp-1 F.R	KO-Fract-1D#3	26.3732	Ppia F.R	16.1022	10.271				Mcp-1 F.R	(-)	Undetermined	Ppia F.R	35.6349	#VALUE!				Mcp-1 F.R	WT-Fract-7D#7	25.5274	Ppia F.R	14.1911	11.3363				Mcp-1 F.R	WT-Fract-15D#6	24.3586	Ppia F.R	15.0609	9.29771
Mcp-1 F.R	(-)	37.6327	Ppia F.R	36.2605														Mcp-1 F.R	KO-Unfract#1	25.1298	Ppia F.R	13.5064	11.6234	11.7626	0.340347		Mcp-1 F.R	WT-Fract-15D#7	24.1886	Ppia F.R	15.3189	8.86965
																		Mcp-1 F.R	KO-Unfract#2	24.9326	Ppia F.R	13.4775	11.455				Mcp-1 F.R	WT-Fract-15D#8	23.9688	Ppia F.R	15.6458	8.32307
																		Mcp-1 F.R	KO-Unfract#3	25.4899	Ppia F.R	13.1932	12.2967				Mcp-1 F.R	KO-Ufract#1	23.4636	Ppia F.R	15.0943	8.36932	9.55142	0.69527
																		Mcp-1 F.R	KO-Unfract#4	24.5934	Ppia F.R	13.3008	11.2925				Mcp-1 F.R	KO-Ufract#2	25.5026	Ppia F.R	15.177	10.3256
																		Mcp-1 F.R	KO-Unfract#5	25.2219	Ppia F.R	13.2399	11.9819				Mcp-1 F.R	KO-Ufract#3	25.5401	Ppia F.R	15.3899	10.1502
																		Mcp-1 F.R	KO-Unfract#6	25.2572	Ppia F.R	13.3312	11.9261				Mcp-1 F.R	KO-Ufract#4	25.4316	Ppia F.R	15.828	9.60364
																		Mcp-1 F.R	KO-Fract-7D#1	25.9089	Ppia F.R	14.1063	11.8026	12.3364	0.56014		Mcp-1 F.R	KO-Ufract#5	25.6749	Ppia F.R	16.3665	9.30839
																		Mcp-1 F.R	KO-Fract-7D#2	26.7561	Ppia F.R	13.4846	13.2714				Mcp-1 F.R	KO-Fract-15D#1	24.7516	Ppia F.R	15.7258	9.02579	9.24688	0.416475
																		Mcp-1 F.R	KO-Fract-7D#3	26.3314	Ppia F.R	14.1688	12.1626				Mcp-1 F.R	KO-Fract-15D#2	24.3932	Ppia F.R	15.6335	8.75978
																		Mcp-1 F.R	KO-Fract-7D#4	25.3986	Ppia F.R	13.8018	11.5967				Mcp-1 F.R	KO-Fract-15D#3	24.6447	Ppia F.R	14.9086	9.73609
																		Mcp-1 F.R	KO-Fract-7D#5	26.0834	Ppia F.R	13.5772	12.5062				Mcp-1 F.R	KO-Fract-15D#4	25.3444	Ppia F.R	15.5894	9.755
																		Mcp-1 F.R	KO-Fract-7D#6	26.2849	Ppia F.R	13.6061	12.6787				Mcp-1 F.R	KO-Fract-15D#5	24.5914	Ppia F.R	15.6337	8.95776
																		Mcp-1 F.R	(-)	36.7979	Ppia F.R	35.9407					Mcp-1 F.R	(-)	Undetermined	Ppia F.R	36.7995
									Target Gene. Primer ID	Animal ID	Ct	Control Gene. Primer ID	Ct	ΔCt	Averg. ΔCt	STDEVP		Target Gene. Primer ID	Animal ID	Ct	Control Gene. Primer ID	Ct	ΔCt	Averg. ΔCt	STDEVP		Target Gene. Primer ID	Animal ID	Ct	Control Gene. Primer ID	Ct	ΔCt	Averg. ΔCt	STDEVP
									Coll 2 F.R	WT-Unfract#1	23.2705	Ppia F.R	15.1613	8.10925	7.04704	0.698756		Coll 2 F.R	WT-Unfract#1	20.9798	Ppia F.R	15.2456	5.73425	5.84066	0.833649		Col2. F.R	WT-Unfract#1	22.5707	Ppia F.R	14.4054	8.16536	7.43129	0.881458
									Coll 2 F.R	WT-Unfract#2	22.0071	Ppia F.R	15.2079	6.79927				Coll 2 F.R	WT-Unfract#2	21.3451	Ppia F.R	15.7817	5.56343				Col2. F.R	WT-Unfract#2	23.488	Ppia F.R	15.3656	8.12244
									Coll 2 F.R	WT-Unfract#3	22.4845	Ppia F.R	15.38	7.10441				Coll 2 F.R	WT-Unfract#3	22.4923	Ppia F.R	16.7702	5.72211				Col2. F.R	WT-Unfract#3	24.2256	Ppia F.R	15.3203	8.90536
									Coll 2 F.R	WT-Unfract#4	21.5952	Ppia F.R	15.42	6.17522				Coll 2 F.R	WT-Unfract#4	20.574	Ppia F.R	15.3344	5.23962				Col2. F.R	WT-Unfract#4	22.5913	Ppia F.R	15.1037	7.4876
									Coll 2 F.R	WT-Fract-3D#1	21.9731	Ppia F.R	15.0054	6.96772	7.07756	0.288519		Coll 2 F.R	WT-Unfract#5	19.9921	Ppia F.R	15.3697	4.62235				Col2. F.R	WT-Unfract#5	22.008	Ppia F.R	15.7814	6.22662
									Coll 2 F.R	WT-Fract-3D#2	21.9697	Ppia F.R	15.1775	6.79216				Coll 2 F.R	WT-Unfract#6	21.4919	Ppia F.R	14.8239	6.668				Col2. F.R	WT-Unfract#6	22.5569	Ppia F.R	15.1254	7.4315
									Coll 2 F.R	WT-Fract-3D#3	22.3339	Ppia F.R	14.8611	7.4728				Coll 2 F.R	WT-Unfract#7	22.1641	Ppia F.R	14.8292	7.33483				Col2. F.R	WT-Unfract#7	21.2158	Ppia F.R	14.5211	6.69472
									Coll 2 F.R	KO-Unfract#1	22.9635	Ppia F.R	15.7962	7.1673	7.47369	0.388846		Coll 2 F.R	WT-Fract-7D#1	12.5936	Ppia F.R	14.5329	-1.93925	-2.54379	0.707399		Col2. F.R	WT-Unfract#8	20.9699	Ppia F.R	14.5532	6.4167
									Coll 2 F.R	KO-Unfract#2	23.4087	Ppia F.R	15.3864	8.02236				Coll 2 F.R	WT-Fract-7D#2	12.3655	Ppia F.R	15.2726	-2.90714				Col2. F.R	WT-Fract-15D#1	15.7042	Ppia F.R	14.797	0.907177	-0.00652826	1.64351
									Coll 2 F.R	KO-Unfract#3	22.8877	Ppia F.R	15.6563	7.23142				Coll 2 F.R	WT-Fract-7D#3	12.1962	Ppia F.R	15.2706	-3.0744				Col2. F.R	WT-Fract-15D#2	14.4113	Ppia F.R	15.2198	-0.808496
									Coll 2 F.R	KO-Fract-3D#1	19.3865	Ppia F.R	15.4624	3.92403	4.7722	1.11314		Coll 2 F.R	WT-Fract-7D#4	13.2521	Ppia F.R	15.1979	-1.94574				Col2. F.R	WT-Fract-15D#3	14.4757	Ppia F.R	14.4968	-0.0211344
									Coll 2 F.R	KO-Fract-3D#2	19.4614	Ppia F.R	15.4136	4.04777				Coll 2 F.R	WT-Fract-7D#5	12.7067	Ppia F.R	14.4963	-1.78958				Col2. F.R	WT-Fract-15D#4	15.663	Ppia F.R	14.6025	1.06047
									Coll 2 F.R	KO-Fract-3D#3	21.6616	Ppia F.R	15.3168	6.34479				Coll 2 F.R	WT-Fract-7D#6	11.3823	Ppia F.R	15.2425	-3.86024				Col2. F.R	WT-Fract-15D#5	19.6967	Ppia F.R	16.26	3.43671
									Coll 2 F.R	(-)	36.6238	Ppia F.R	35.6749					Coll 2 F.R	WT-Fract-7D#7	12.1951	Ppia F.R	14.4853	-2.2902				Col2. F.R	WT-Fract-15D#6	13.385	Ppia F.R	14.7291	-1.34415
																		Coll 2 F.R	KO-Unfract#1	19.4522	Ppia F.R	15.1678	4.28436	4.41381	0.363258		Col2. F.R	WT-Fract-15D#7	13.1302	Ppia F.R	14.7997	-1.66956
																		Coll 2 F.R	KO-Unfract#2	19.1004	Ppia F.R	15.2561	3.84436				Col2. F.R	WT-Fract-15D#8	13.2313	Ppia F.R	14.8445	-1.61324
																		Coll 2 F.R	KO-Unfract#3	19.2863	Ppia F.R	14.4509	4.83542				Col2. F.R	KO-Ufract#1	21.5825	Ppia F.R	15.2985	6.28393	6.28929	0.902332
																		Coll 2 F.R	KO-Unfract#4	19.2565	Ppia F.R	14.7502	4.50629				Col2. F.R	KO-Ufract#2	20.3505	Ppia F.R	15.2833	5.06718
																		Coll 2 F.R	KO-Unfract#5	19.3957	Ppia F.R	15.2411	4.15455				Col2. F.R	KO-Ufract#3	20.2687	Ppia F.R	14.7455	5.52325
																		Coll 2 F.R	KO-Unfract#6	19.428	Ppia F.R	14.5701	4.85786				Col2. F.R	KO-Ufract#4	22.6565	Ppia F.R	15.4128	7.24368
																		Coll 2 F.R	KO-Fract-7D#1	11.6675	Ppia F.R	14.4699	-2.80241	-2.70213	0.357461		Col2. F.R	KO-Ufract#5	22.5412	Ppia F.R	15.2128	7.32841
																		Coll 2 F.R	KO-Fract-7D#2	11.8775	Ppia F.R	14.2645	-2.38696				Col2. F.R	KO-Fract-15D#1	17.1896	Ppia F.R	15.1028	2.08671	3.5667	1.21502
																		Coll 2 F.R	KO-Fract-7D#3	11.8109	Ppia F.R	15.2564	-3.44551				Col2. F.R	KO-Fract-15D#2	19.4444	Ppia F.R	14.6205	4.82385
																		Coll 2 F.R	KO-Fract-7D#4	11.899	Ppia F.R	14.4942	-2.59522				Col2. F.R	KO-Fract-15D#3	19.4055	Ppia F.R	15.0681	4.33739
																		Coll 2 F.R	KO-Fract-7D#5	11.8732	Ppia F.R	14.3177	-2.44453				Col2. F.R	KO-Fract-15D#4	19.754	Ppia F.R	15.2641	4.48996
																		Coll 2 F.R	KO-Fract-7D#6	11.865	Ppia F.R	14.4032	-2.53817				Col2. F.R	KO-Fract-15D#5	17.2308	Ppia F.R	15.1353	2.09557
																		Coll 2 F.R	(-)	36.7979	Ppia F.R	35.9407					Col2. F.R	(-)	Undetermined	Ppia F.R	Undetermined
									Target Gene. Primer ID	Animal ID	Ct	Control gene primer ID	Ct	ΔCt	Averg. ΔCt	STDEVP		Target Gene. Primer ID	Animal ID	Ct	Control Gene. Primer ID	Ct	ΔCt	Averg. ΔCt	STDEVP		Target Gene. Primer ID	Animal ID	Ct	Control Gene. Primer ID	Ct	ΔCt	Averg. ΔCt	STDEVP
									Coll 10 F.R	WT-Unfract#1	27.2519	Ppia F.R	15.4613	11.7906	11.1466	0.750476		Coll 10 F.R	WT-Unfract#1	26.6751	Ppia F.R	15.2456	11.4295	11.5131	0.715133		Col10. F.R	WT-Unfract#1	26.6335	Ppia F.R	14.4054	12.2281	12.1385	1.20314
									Coll 10 F.R	WT-Unfract#2	25.1273	Ppia F.R	15.2079	9.91943				Coll 10 F.R	WT-Unfract#2	26.1639	Ppia F.R	15.7817	10.3822				Col10. F.R	WT-Unfract#2	28.0786	Ppia F.R	15.3656	12.713
									Coll 10 F.R	WT-Unfract#3	27.1029	Ppia F.R	15.38	11.7229				Coll 10 F.R	WT-Unfract#3	28.3467	Ppia F.R	16.7702	11.5765				Col10. F.R	WT-Unfract#3	28.7455	Ppia F.R	15.3203	13.4252
									Coll 10 F.R	WT-Unfract#4	26.5735	Ppia F.R	15.42	11.1535				Coll 10 F.R	WT-Unfract#4	27.382	Ppia F.R	15.3344	12.0476				Col10. F.R	WT-Unfract#4	26.5467	Ppia F.R	15.1037	11.443
									Coll 10 F.R	WT-Fract-3D#1	26.4917	Ppia F.R	14.5754	11.9162	11.5656	0.334138		Coll 10 F.R	WT-Unfract#5	26.8655	Ppia F.R	15.3697	11.4957				Col10. F.R	WT-Unfract#5	27.9585	Ppia F.R	15.7814	12.1771
									Coll 10 F.R	WT-Fract-3D#2	25.4935	Ppia F.R	14.3775	11.116				Coll 10 F.R	WT-Unfract#6	25.7047	Ppia F.R	14.8239	10.8808				Col10. F.R	WT-Unfract#6	24.4467	Ppia F.R	15.1254	9.32129
									Coll 10 F.R	WT-Fract-3D#3	26.5257	Ppia F.R	14.8611	11.6647				Coll 10 F.R	WT-Unfract#7	27.6089	Ppia F.R	14.8292	12.7797				Col10. F.R	WT-Unfract#7	27.3764	Ppia F.R	14.5211	12.8553
									Coll 10 F.R	KO-Unfract#1	30.4681	Ppia F.R	15.7962	14.6719	12.4911	1.60546		Coll 10 F.R	WT-Fract-7D#1	13.7186	Ppia F.R	14.5329	-0.814247	-0.764498	0.356866		Col10. F.R	WT-Unfract#8	27.4985	Ppia F.R	14.5532	12.9453
									Coll 10 F.R	KO-Unfract#2	26.24	Ppia F.R	15.3864	10.8536				Coll 10 F.R	WT-Fract-7D#2	14.6857	Ppia F.R	15.2726	-0.586913				Col10. F.R	WT-Fract-15D#1	16.3452	Ppia F.R	14.797	1.54824	1.3369	1.34444
									Coll 10 F.R	KO-Unfract#3	27.604	Ppia F.R	15.6563	11.9477				Coll 10 F.R	WT-Fract-7D#3	13.854	Ppia F.R	15.2706	-1.4166				Col10. F.R	WT-Fract-15D#2	15.6473	Ppia F.R	15.2198	0.427499
									Coll 10 F.R	KO-Fract-3D#1	25.5494	Ppia F.R	15.4624	10.087	10.2778	0.670456		Coll 10 F.R	WT-Fract-7D#4	14.5942	Ppia F.R	15.1979	-0.603605				Col10. F.R	WT-Fract-15D#3	15.7355	Ppia F.R	14.4968	1.23866
									Coll 10 F.R	KO-Fract-3D#2	24.9824	Ppia F.R	15.4136	9.56879				Coll 10 F.R	WT-Fract-7D#5	14.3368	Ppia F.R	14.4963	-0.159548				Col10. F.R	WT-Fract-15D#4	16.4277	Ppia F.R	14.6025	1.82525
									Coll 10 F.R	KO-Fract-3D#3	26.4943	Ppia F.R	15.3168	11.1775				Coll 10 F.R	WT-Fract-7D#6	14.2824	Ppia F.R	15.2425	-0.960117				Col10. F.R	WT-Fract-15D#5	20.8016	Ppia F.R	16.26	4.54155
									Coll 10 F.R	(-)	36.2883	Ppia F.R	35.8749					Coll 10 F.R	WT-Fract-7D#7	13.6748	Ppia F.R	14.4853	-0.810462				Col10. F.R	WT-Fract-15D#6	15.3184	Ppia F.R	14.7291	0.589272
																		Coll 10 F.R	KO-Unfract#1	28.6482	Ppia F.R	15.1678	13.4804	12.9213	1.04992		Col10. F.R	WT-Fract-15D#7	15.3802	Ppia F.R	14.7997	0.580463
																		Coll 10 F.R	KO-Unfract#2	25.9924	Ppia F.R	15.2561	10.7363				Col10. F.R	WT-Fract-15D#8	14.7888	Ppia F.R	14.8445	-0.0557251
																		Coll 10 F.R	KO-Unfract#3	27.5104	Ppia F.R	14.4509	13.0595				Col10. F.R	KO-Ufract#1	27.5398	Ppia F.R	15.2985	12.2413	11.6514	0.671188
																		Coll 10 F.R	KO-Unfract#4	27.8679	Ppia F.R	14.7502	13.1177				Col10. F.R	KO-Ufract#2	25.6268	Ppia F.R	15.2833	10.3435
																		Coll 10 F.R	KO-Unfract#5	28.2441	Ppia F.R	15.2411	13.003				Col10. F.R	KO-Ufract#3	26.6985	Ppia F.R	14.7455	11.9531
																		Coll 10 F.R	KO-Unfract#6	28.7009	Ppia F.R	14.5701	14.1308				Col10. F.R	KO-Ufract#4	27.1826	Ppia F.R	15.4128	11.7697
																		Coll 10 F.R	KO-Fract-7D#1	12.8334	Ppia F.R	14.4699	-1.63653	-1.41311	0.312715		Col10. F.R	KO-Ufract#5	27.1622	Ppia F.R	15.2128	11.9494
																		Coll 10 F.R	KO-Fract-7D#2	12.8305	Ppia F.R	14.2645	-1.43395				Col10. F.R	KO-Fract-15D#1	17.7457	Ppia F.R	15.1028	2.6429	5.11688	2.32088
																		Coll 10 F.R	KO-Fract-7D#3	13.594	Ppia F.R	15.2564	-1.66236				Col10. F.R	KO-Fract-15D#2	21.5688	Ppia F.R	14.6205	6.9483
																		Coll 10 F.R	KO-Fract-7D#4	12.735	Ppia F.R	14.4942	-1.75923				Col10. F.R	KO-Fract-15D#3	23.5755	Ppia F.R	15.0681	8.50741
																		Coll 10 F.R	KO-Fract-7D#5	13.2928	Ppia F.R	14.3177	-1.02495				Col10. F.R	KO-Fract-15D#4	20.0525	Ppia F.R	15.2641	4.78841
																		Coll 10 F.R	KO-Fract-7D#6	13.4415	Ppia F.R	14.4032	-0.961665				Col10. F.R	KO-Fract-15D#5	17.8326	Ppia F.R	15.1353	2.69736
																		Coll 10 F.R	(-)	35.6925	Ppia F.R	35.5407					Col10. F.R	(-)	Undetermined	Ppia F.R	36.1553
																		Target Gene. Primer ID	Animal ID	Ct	Control Gene. Primer ID	Ct	ΔCt	Averg. ΔCt	STDEVP		Target Gene. Primer ID	Animal ID	Ct	Control Gene. Primer ID	Ct	ΔCt	Averg. ΔCt	STDEVP
																		Rankl F.R	WT-Unfract#1	25.206	Ppia F.R	16.2495	8.95652	10.2836	0.692627		Rankl F.R	WT-UnFract-15d#1	22.0091	Ppia F.R	15.3415	6.6676	6.12537	0.508315
																		Rankl F.R	WT-Unfract#2	25.1984	Ppia F.R	15.6862	9.51219				Rankl F.R	WT-UnFract-15d#2	21.3803	Ppia F.R	15.1364	6.24387
																		Rankl F.R	WT-Unfract#3	27.4617	Ppia F.R	16.7937	10.668				Rankl F.R	WT-UnFract-15d#3	20.5201	Ppia F.R	15.1988	5.3213
																		Rankl F.R	WT-Unfract#4	25.7048	Ppia F.R	15.1585	10.5464				Rankl F.R	WT-UnFract-15d#4	22.9196	Ppia F.R	16.4421	6.4775
																		Rankl F.R	WT-Unfract#5	25.3232	Ppia F.R	14.7904	10.5329				Rankl F.R	WT-UnFract-15d#5	20.5242	Ppia F.R	15.2191	5.30507
																		Rankl F.R	WT-Unfract#6	25.7381	Ppia F.R	14.8348	10.9033				Rankl F.R	WT-UnFract-15d#6	21.4417	Ppia F.R	15.2794	6.16231
																		Rankl F.R	WT-Unfract#7	25.6297	Ppia F.R	14.7639	10.8657				Rankl F.R	WT-UnFract-15d#7	21.4433	Ppia F.R	15.3038	6.13956
																		Rankl F.R	WT-Fract-7D#1	21.527	Ppia F.R	14.8005	6.72654	7.21547	0.327338		Rankl F.R	WT-UnFract-15d#8	22.2346	Ppia F.R	15.5489	6.68576
																		Rankl F.R	WT-Fract-7D#2	22.6817	Ppia F.R	15.4574	7.22425				Rankl F.R	WT-Fract-15d#1	25.5479	Ppia F.R	15.1764	10.3715	10.1655	0.525109
																		Rankl F.R	WT-Fract-7D#3	22.9483	Ppia F.R	15.5216	7.42672				Rankl F.R	WT-Fract-15d#2	26.4032	Ppia F.R	15.6363	10.7669
																		Rankl F.R	WT-Fract-7D#4	22.6284	Ppia F.R	15.429	7.19943				Rankl F.R	WT-Fract-15d#3	24.4549	Ppia F.R	15.3728	9.08216
																		Rankl F.R	WT-Fract-7D#5	22.4898	Ppia F.R	14.6672	7.82267				Rankl F.R	WT-Fract-15d#4	26.3706	Ppia F.R	16.3775	9.99318
																		Rankl F.R	WT-Fract-7D#6	22.5192	Ppia F.R	15.3142	7.20502				Rankl F.R	WT-Fract-15d#5	25.2452	Ppia F.R	15.5229	9.72231
																		Rankl F.R	WT-Fract-7D#7	21.7094	Ppia F.R	14.8057	6.90364				Rankl F.R	WT-Fract-15d#6	24.9653	Ppia F.R	14.8039	10.1614
																		Rankl F.R	KO-Unfract#1	24.374	Ppia F.R	15.3313	9.04274	9.37088	0.380308		Rankl F.R	WT-Fract-15d#7	25.2647	Ppia F.R	14.6304	10.6343
																		Rankl F.R	KO-Unfract#2	24.5812	Ppia F.R	15.4317	9.14947				Rankl F.R	WT-Fract-15d#8	26.3172	Ppia F.R	15.7248	10.5924
																		Rankl F.R	KO-Unfract#3	23.3718	Ppia F.R	14.4454	8.92638				Rankl F.R	KO-UnFract-15d#1	22.1769	Ppia F.R	15.5548	6.62214	7.07838	0.452334
																		Rankl F.R	KO-Unfract#4	24.0889	Ppia F.R	14.737	9.35186				Rankl F.R	KO-UnFract-15d#2	21.9227	Ppia F.R	14.8348	7.08793
																		Rankl F.R	KO-Unfract#5	25.1733	Ppia F.R	15.2913	9.88199				Rankl F.R	KO-UnFract-15d#3	22.3753	Ppia F.R	15.4578	6.91749
																		Rankl F.R	KO-Unfract#6	24.9936	Ppia F.R	15.1207	9.87281				Rankl F.R	KO-UnFract-15d#4	22.4059	Ppia F.R	14.4741	7.93186
																		Rankl F.R	KO-Fract-7D#1	21.7091	Ppia F.R	14.8553	6.85375	6.80359	0.311537		Rankl F.R	KO-UnFract-15d#5	22.2207	Ppia F.R	15.3882	6.83247
																		Rankl F.R	KO-Fract-7D#2	21.6509	Ppia F.R	14.7363	6.91458				Rankl F.R	KO-Fract-15d#1	25.9948	Ppia F.R	15.5995	10.3953	10.4193	0.44486
																		Rankl F.R	KO-Fract-7D#3	21.6802	Ppia F.R	15.5225	6.15766				Rankl F.R	KO-Fract-15d#2	25.2338	Ppia F.R	15.5302	9.70361
																		Rankl F.R	KO-Fract-7D#4	21.7718	Ppia F.R	14.6001	7.17166				Rankl F.R	KO-Fract-15d#3	24.9981	Ppia F.R	14.7385	10.2596
																		Rankl F.R	KO-Fract-7D#5	21.6393	Ppia F.R	14.7142	6.92514				Rankl F.R	KO-Fract-15d#4	26.4222	Ppia F.R	15.4006	11.0217
																		Rankl F.R	KO-Fract-7D#6	21.6447	Ppia F.R	14.846	6.79872				Rankl F.R	KO-Fract-15d#5	26.2676	Ppia F.R	15.5511	10.7166
																		Rankl F.R	(-)	Undetermined	Ppia F.R	35.7498	#VALUE!				Rankl F.R	(-)	Undetermined	Ppia F.R	35.8798	#VALUE!
																		Target Gene. Primer ID	Animal ID	Ct	Control Gene. Primer ID	Ct	ΔCt	Averg. ΔCt	STDEVP		Target Gene-primer ID	Animal ID	Ct	Control Gene. Primer ID	Ct	ΔCt	Averg. ΔCt	STDEVP
																		Opg F.R	WT-Unfract#1	25.6507	Ppia F.R	16.2495	9.4012	11.149	0.887852		Opg F.R	WT-Unfract#1	26.411	Ppia F.R	15.2657	11.1453	10.6273	0.437891
																		Opg F.R	WT-Unfract#2	28.1016	Ppia F.R	15.6862	12.4154				Opg F.R	WT-Unfract#2	26.5736	Ppia F.R	16.4684	10.1053
																		Opg F.R	WT-Unfract#3	28.7094	Ppia F.R	16.7937	11.9157				Opg F.R	WT-Unfract#3	27.138	Ppia F.R	16.2219	10.9161
																		Opg F.R	WT-Unfract#4	26.1912	Ppia F.R	15.1585	11.0328				Opg F.R	WT-Unfract#4	26.0843	Ppia F.R	15.5003	10.584
																		Opg F.R	WT-Unfract#5	25.5416	Ppia F.R	14.7904	10.7513				Opg F.R	WT-Unfract#5	26.5189	Ppia F.R	16.6378	9.8811
																		Opg F.R	WT-Unfract#6	25.9059	Ppia F.R	14.8348	11.0712				Opg F.R	WT-Unfract#6	26.3753	Ppia F.R	15.8341	10.5412
																		Opg F.R	WT-Unfract#7	26.2191	Ppia F.R	14.7639	11.4552				Opg F.R	WT-Unfract#7	26.0675	Ppia F.R	15.4352	10.6322
																		Opg F.R	WT-Fract-7D#1	21.5053	Ppia F.R	14.8005	6.70487	6.51717	0.36921		Opg F.R	WT-Unfract#8	26.4466	Ppia F.R	15.2331	11.2135
																		Opg F.R	WT-Fract-7D#2	21.581	Ppia F.R	15.4574	6.12353				Opg F.R	WT-Fract-15D#1	23.3407	Ppia F.R	15.7077	7.63302	7.4022	0.529597
																		Opg F.R	WT-Fract-7D#3	21.7245	Ppia F.R	15.5216	6.20288				Opg F.R	WT-Fract-15D#2	23.0798	Ppia F.R	16.0581	7.02172
																		Opg F.R	WT-Fract-7D#4	22.7167	Ppia F.R	15.429	7.28775				Opg F.R	WT-Fract-15D#3	22.6819	Ppia F.R	15.5229	7.159
																		Opg F.R	WT-Fract-7D#5	21.1077	Ppia F.R	14.6672	6.44051				Opg F.R	WT-Fract-15D#4	23.1324	Ppia F.R	15.591	7.54144
																		Opg F.R	WT-Fract-7D#6	21.5856	Ppia F.R	15.3142	6.27142				Opg F.R	WT-Fract-15D#5	25.358	Ppia F.R	16.7734	8.58462
																		Opg F.R	WT-Fract-7D#7	21.395	Ppia F.R	14.8057	6.58925				Opg F.R	WT-Fract-15D#6	23.1082	Ppia F.R	15.5826	7.52559
																		Opg F.R	KO-Unfract#1	24.9663	Ppia F.R	15.3313	9.63506	9.74786	0.270851		Opg F.R	WT-Fract-15D#7	22.4984	Ppia F.R	15.6091	6.8893
																		Opg F.R	KO-Unfract#2	24.7113	Ppia F.R	15.4317	9.27961				Opg F.R	WT-Fract-15D#8	22.5867	Ppia F.R	15.7238	6.86294
																		Opg F.R	KO-Unfract#3	24.3984	Ppia F.R	14.4454	9.95293				Opg F.R	KO-Unfract#1	25.9932	Ppia F.R	16.295	9.6982	10.6246	0.566985
																		Opg F.R	KO-Unfract#4	24.3663	Ppia F.R	14.737	9.62929				Opg F.R	KO-Unfract#2	26.3615	Ppia F.R	16.1189	10.2426
																		Opg F.R	KO-Unfract#5	25.1644	Ppia F.R	15.2913	9.87309				Opg F.R	KO-Unfract#3	26.6628	Ppia F.R	15.4863	11.1764
																		Opg F.R	KO-Unfract#6	25.2379	Ppia F.R	15.1207	10.1172				Opg F.R	KO-Unfract#4	27.1101	Ppia F.R	16.0277	11.0825
																		Opg F.R	KO-Fract-7D#1	21.2855	Ppia F.R	14.8553	6.43015	6.31365	0.228202		Opg F.R	KO-Unfract#5	27.1036	Ppia F.R	16.1806	10.923
																		Opg F.R	KO-Fract-7D#2	21.2493	Ppia F.R	14.7363	6.51297				Opg F.R	KO-Fract-15D#1	23.3127	Ppia F.R	16.1157	7.19701	8.10072	0.579013
																		Opg F.R	KO-Fract-7D#3	21.2055	Ppia F.R	15.2225	5.98303				Opg F.R	KO-Fract-15D#2	24.406	Ppia F.R	15.4261	8.97984
																		Opg F.R	KO-Fract-7D#4	20.4042	Ppia F.R	14.4001	6.00412				Opg F.R	KO-Fract-15D#3	25.3111	Ppia F.R	17.177	8.13411
																		Opg F.R	KO-Fract-7D#5	21.2168	Ppia F.R	14.7142	6.50266				Opg F.R	KO-Fract-15D#4	23.7051	Ppia F.R	15.402	8.30318
																		Opg F.R	KO-Fract-7D#6	21.195	Ppia F.R	14.746	6.44897				Opg F.R	KO-Fract-15D#5	23.6699	Ppia F.R	15.7805	7.88947
																		Opg F.R	(-)	Undetermined	Ppia F.R	Undetermined					Opg F.R	(-)	36.7311	Ppia F.R	Undetermined

## Sheet: Legend
		Symbol	Meaning
		Ct	Cycle threshold
		ΔCt	Ct of target gene - Ct of Ppia
		Averg. ΔCt	Average ΔCts of the group
		STDEVP	Standard deviation of ΔCts based on the entire population in the group
		(-)	negative control, sterilized water is used insetad of cDNA to check for possible contamination, if Ct value >34, we consider no contamination
		F.R	forward and reverse primers
		Tnfa	Tumor necrosis factor alpha
		Il-1b	Interleukin 1 beta
		Il-6	Interleukin 6
		Mip-1	Macrophage inflammatory protein 1 alpha, also called Ccl3
		Mcp-1	Monocyte chemotactic protein 1, also called Ccl2
		Coll 2	Collagen II
		Coll 10	Collagen X
		Rankl	Receptor activator of nuclear factor-κB ligand
		Opg	osteoprotegerin
